# Supplementary material for: Hierarchical cooperation of transcription factors from integration analysis of DNA sequences, ChIP-Seq and ChIA-PET data
Source: BMC Genomics. 2019 May 8;20(Suppl 3):296. doi: 10.1186/s12864-019-5535-2 (PMC7226942; doi:10.1186/s12864-019-5535-2)
Supplement: Supplementary file 2 — Illustration of the fused network communities of TFs and the overlapping communities of GM12878 cell line. Nine groups are calculated, and the specific list of TFs in each community is listed. (XLSX 10 kb) [file 12864_2019_5535_MOESM2_ESM.xlsx]

## Sheet: Communities
SMAD1	TCF12	POU2F2	SMARCA4	ZEB1	RUNX3	RUNX1	PAX5	TCF3	TFAP4	GATA1	SRF	NFE2	NFKB1	TAL1	MEIS1	IKZF1	EGR1	ETS1	STAT2	NFATC1	EBF1	VDR
TFAP2C	ARID3A	MAX	HNF4A	NKX2-1	ESR2	PPARG	TCF7L2	PRDM1	CEBPA	JUN	ARNT	MYC	FOS	TFAP2A	NR3C1	CEBPB	CDX2	HSF1
ARID3A	REST	SP4	SMARCA4	RAD21	CTCF	SMC3	SP1	SIN3A	MAZ	GATA1	FOXP1	ZNF263	ZNF143	CTCFL	SIX5	ZBTB7A	YY1	FOXP2
TP53	TFAP2C	REST	SMARCA4	RAD21	CTCF	SMC3	GATA1	MYC	FOXP1	ZNF263	ZNF143	CTCFL	TFAP2A	BRCA1	SIX5	SMARCB1	YY1
ZBTB33	REST	SP4	SMARCA4	RAD21	CTCF	SMC3	TFAP4	MYC	FOXP1	ZNF263	ZNF143	CTCFL	BRCA1	SIX5	YY1	FOXP2
ARID3A	SP2	IRF1	POU2F2	REST	SMARCA4	SP1	SIN3A	MAZ	SRF	NFKB1	EGR1	ETS1	STAT2	ZBTB7A	SMARCB1	HSF1	NFATC1	FOXP2
SMAD4	SOX2	SMAD3	CTNNB1
CTNNB1	ESR1	HNF4A	RXRA	ESR2	PPARG	ESRRA	NRF1	ARNT	TFAP2A	CEBPB	VDR
MAX	SMAD1	HNF4A	ZEB1	NKX2-1	ESR2	RUNX3	TCF7L2	CEBPA	RUNX2	ARNT	CEBPB	CDX2
