# Supplementary material for: Hierarchical cooperation of transcription factors from integration analysis of DNA sequences, ChIP-Seq and ChIA-PET data
Source: BMC Genomics. 2019 May 8;20(Suppl 3):296. doi: 10.1186/s12864-019-5535-2 (PMC7226942; doi:10.1186/s12864-019-5535-2)
Supplement: Supplementary file 4 — Calculation for the maximal cliques for the fused matrix of TFs in different cell types, the specific TF in each maximal clique for the four cell lines is listed. (XLSX 12 kb) [file 12864_2019_5535_MOESM4_ESM.xlsx]

## Sheet: Sheet1
GM12878-specific cliques（28）	K562-specific cliques（9）	HUVEC-specific cliques（104）	MCF7-specific cliques（58）	Shared cliques（74）
ETS1 IKZF1 MEIS1 NFE2 RUNX1 RUNX3 TAL1 TCF12 TCF3	ETS1 MEIS1 RUNX1 RUNX3 TAL1 TCF12 TFAP4	EBF1 ETS1 IKZF1 MEIS1 PAX5 RUNX1 RUNX3 SRF TCF3	EBF1 ETS1 IKZF1 MEIS1 NFATC1 PAX5 RUNX1 RUNX3 SRF TCF3	EBF1 ETS1 IKZF1 MEIS1 PAX5 RUNX1 RUNX3 TAL1 TCF12 TCF3
ETS1 GATA1 IKZF1 MEIS1 NFE2 RUNX1 TAL1 TCF12 TCF3	EBF1 EGR1 ETS1 GATA1 PAX5 TCF3	EBF1 ETS1 IKZF1 NFKB1 RUNX1 RUNX3 TCF12 TCF3	EBF1 ETS1 IKZF1 MEIS1 NFATC1 NFKB1 RUNX1 RUNX3 SRF TCF3	EBF1 IKZF1 NFATC1 PAX5 POU2F2 RUNX3 SRF TCF3 VDR
IKZF1 MEIS1 NFE2 RUNX1 RUNX3 SMAD1 TAL1 TCF12	ARNT ESR2 HSF1 NR3C1 PRDM1 TFAP2C	EBF1 ETS1 IKZF1 NFKB1 RUNX1 RUNX3 SRF TCF3	ETS1 IKZF1 PAX5 RUNX1 RUNX3 SIN3A SRF TCF3	EBF1 IKZF1 NFATC1 NFKB1 POU2F2 RUNX3 SRF TCF3 VDR
ETS1 MEIS1 NFE2 RUNX1 RUNX3 TAL1 TCF12 TFAP4	CTCF CTCFL MYC RAD21 TFAP2A YY1	EBF1 ETS1 IKZF1 NFATC1 NFKB1 RUNX3 SRF TCF3	EBF1 EGR1 ETS1 MAZ NFATC1 PAX5 SRF TCF3	EBF1 EGR1 ETS1 NFATC1 PAX5 RUNX3 SRF TCF3
BRCA1 CTCF CTCFL MYC RAD21 TFAP2A YY1	ARNT ESR2 HSF1 NR3C1 PRDM1 TCF7L2	CTCF CTCFL FOXP1 RAD21 REST SMC3 YY1	EBF1 EGR1 ETS1 MAZ NFATC1 NFKB1 SRF TCF3	EBF1 EGR1 ETS1 NFATC1 NFKB1 RUNX3 SRF TCF3
ETS1 IKZF1 MEIS1 NFATC1 NFE2 RUNX3 TCF3	ESR2 HSF1 NRF1 SMARCB1	CTCF FOXP1 RAD21 REST SMARCA4 SMC3 YY1	CTCF CTCFL FOXP1 MYC RAD21 SMARCA4 SMC3 YY1	EBF1 EGR1 NFATC1 PAX5 POU2F2 RUNX3 SRF TCF3
EGR1 ETS1 HSF1 MAZ NFATC1 NFE2 STAT2	ESR2 HSF1 SMARCB1 TFAP2C	EGR1 HSF1 MAZ NFATC1 NFKB1 SRF STAT2	EBF1 EGR1 MAZ NFATC1 PAX5 POU2F2 SRF TCF3	EBF1 EGR1 NFATC1 NFKB1 POU2F2 RUNX3 SRF TCF3
BRCA1 CTCF CTCFL RAD21 SIX5 TFAP2A YY1	CEBPA FOS PPARG PRDM1	EGR1 ETS1 MAZ NFATC1 NFKB1 SRF STAT2	EBF1 EGR1 MAZ NFATC1 NFKB1 POU2F2 SRF TCF3	CTCF CTCFL FOXP1 RAD21 REST SMC3 ZNF263
EGR1 ETS1 NFATC1 NFE2 RUNX3 TCF3	NRF1 SIX5 SMARCB1 TFAP2A	EGR1 ETS1 RUNX3 SIN3A SMARCA4 ZEB1	CTCF CTCFL FOXP1 MYC RAD21 SMC3 YY1 ZNF143	CTCF CTCFL RAD21 REST SIX5 SMC3 YY1
CTCFL FOXP1 GATA1 RAD21 SMARCA4 YY1		EGR1 ETS1 MAZ NFATC1 SRF ZBTB7A	EGR1 ETS1 PAX5 RUNX3 SIN3A SRF TCF3	ARID3A CTCF HSF1 RAD21 REST SMARCA4 SMC3
ETS1 GATA1 NFE2 STAT2 TAL1		FOS HSF1 JUN PRDM1 STAT2 TCF7L2	EGR1 ETS1 RUNX3 SIN3A SRF TCF3 ZEB1	CTCF CTCFL FOXP1 RAD21 SMC3 ZNF143 ZNF263
EGR1 ETS1 GATA1 SMARCA4 YY1		EGR1 IRF1 MAZ NFATC1 POU2F2 SRF	ETS1 RUNX1 RUNX3 SIN3A SRF TCF3 ZEB1	CTCF CTCFL RAD21 SIX5 SMC3 YY1 ZNF143
EGR1 ETS1 GATA1 NFE2 TCF3		ETS1 MEIS1 RUNX1 RUNX3 SMARCA4 TCF12	EGR1 ETS1 MAZ REST SIN3A SRF ZBTB7A	ESR2 ESRRA HNF4A PPARG RXRA VDR
BRCA1 NRF1 SIX5 SMARCB1 TFAP2A		ETS1 NFKB1 RUNX1 RUNX3 SMARCA4 TCF12	EGR1 ETS1 MAZ PAX5 SIN3A SRF TCF3	BRCA1 CTCFL MYC RAD21 SMC3 TFAP2C
EGR1 ETS1 GATA1 NFE2 STAT2		CTCF FOXP1 MAX RAD21 YY1 ZNF143	EGR1 ETS1 GATA1 MAZ PAX5 SIN3A TCF3	EBF1 ETS1 IKZF1 NFATC1 PAX5 PRDM1
BRCA1 NRF1 SIX5 TFAP2A YY1		EGR1 ETS1 MAZ REST SRF STAT2	CTCF CTCFL FOXP1 MYC RAD21 TFAP2A YY1	ETS1 GATA1 MEIS1 RUNX1 SMARCA4 TCF12
EGR1 ETS1 GATA1 PAX5 TCF3		CTCF MAX MYC RAD21 YY1 ZNF143	ETS1 GATA1 IKZF1 PAX5 RUNX1 SIN3A TCF3	ARNT ESR1 ESR2 NR3C1 TFAP2A TFAP2C
ARID3A CDX2 CEBPA CEBPB HNF4A		BRCA1 CTCFL MYC RAD21 TFAP2A YY1	EBF1 EGR1 ETS1 GATA1 MAZ PAX5 TCF3	EGR1 ETS1 MAZ REST SIN3A YY1
CTCFL GATA1 NFE2 ZNF143		CEBPB FOS JUN MAX NKX2-1 TCF7L2	ETS1 MEIS1 NFKB1 RUNX1 RUNX3 SMARCA4 TCF12	BRCA1 CTCFL MYC RAD21 TFAP2A TFAP2C
ARID3A CDX2 CEBPA PRDM1		EGR1 HSF1 MAZ REST SRF STAT2	CTCF FOXP1 MAX MYC RAD21 TFAP2A YY1	BRCA1 CTCFL RAD21 SIX5 TFAP2A TFAP2C
FOS HSF1 NFATC1 NFE2		ARNT CEBPB JUN MAX NKX2-1 TCF7L2	EGR1 IRF1 MAZ NFATC1 PAX5 POU2F2 SRF	BRCA1 CTCFL RAD21 SIX5 SMC3 TFAP2C
FOS HSF1 JUN NFE2		BRCA1 CTCFL RAD21 SIX5 TFAP2A YY1	ARNT ESR2 MAX NR3C1 TCF7L2 TFAP2A	EGR1 ETS1 REST SIN3A SMARCA4 YY1
HSF1 JUN NFE2 STAT2		EGR1 IRF1 NFATC1 PAX5 POU2F2 SRF	ARNT ESR1 ESR2 NKX2-1 NR3C1 TFAP2C	ARNT CDX2 NR3C1 PRDM1 TCF7L2 TFAP2A
CTCFL NFE2 TFAP4		ARID3A CEBPB HSF1 JUN STAT2 TCF7L2	ARNT MAX NR3C1 PRDM1 TFAP2A TFAP2C	ARNT MAX NKX2-1 TCF7L2 ZEB1
MAX MEIS1 MYC		ETS1 RUNX1 RUNX3 SRF TCF3 ZEB1	ARNT ESR2 MAX NR3C1 TFAP2A TFAP2C	CEBPA CEBPB HNF4A SMAD1 TCF7L2
CEBPA PPARG PRDM1		EGR1 ETS1 NFATC1 RUNX3 SRF ZBTB7A	MAX MYC NR3C1 PRDM1 TFAP2A TFAP2C	ETS1 NFATC1 NFKB1 SP1 SRF
ARID3A ARNT ZBTB7A		CTCF MYC RAD21 SMARCA4 SMC3 YY1	ARNT ESR2 MAX NKX2-1 NR3C1 TCF7L2	ARNT CDX2 NKX2-1 TCF7L2 ZEB1
MEIS1 MYC SMARCA4		CEBPB FOS HSF1 JUN STAT2 TCF7L2	EGR1 ETS1 RUNX3 SIN3A SRF ZBTB7A	NFATC1 NFKB1 SP1 SRF VDR
		EGR1 IRF1 MAZ NFATC1 SRF ZBTB7A	ARNT ESR2 MAX NKX2-1 NR3C1 TFAP2C	ARNT BRCA1 NR3C1 TFAP2A TFAP2C
		MEIS1 RUNX1 RUNX3 SMAD1 TAL1 TCF12	ETS1 REST SIN3A SP1 SRF ZBTB7A	ARNT CDX2 HNF4A TCF7L2 ZEB1
		MEIS1 MYC RUNX1 SMAD1 SMARCA4	EBF1 ETS1 MAZ NFATC1 PAX5 PRDM1	REST SIN3A SMARCA4 SMC3 YY1
		FOXP1 GATA1 RAD21 SMARCA4 YY1	ESR2 MAX MYC NR3C1 TFAP2A TFAP2C	ARID3A REST SIN3A SMARCA4 SMC3
		ETS1 REST SIN3A SP1 YY1	ARNT MAX NR3C1 PRDM1 TCF7L2 TFAP2A	BRCA1 MYC NR3C1 TFAP2A TFAP2C
		MYC NR3C1 PRDM1 TFAP2A TFAP2C	NRF1 SIX5 SP1 SP4 ZBTB7A	EGR1 ETS1 GATA1 SMARCA4 STAT2
		ARID3A HSF1 REST SMARCA4 STAT2	NRF1 SIX5 SP1 TFAP2A ZBTB7A	ESR2 ESRRA NRF1 PPARG VDR
		NRF1 SIX5 SP1 TFAP2A YY1	ESR1 ESR2 ESRRA TFAP2A TFAP2C	ESR1 ESR2 ESRRA NRF1 TFAP2A
		ESRRA NRF1 SP1 TFAP2A YY1	IRF1 MAZ NFATC1 PAX5 PRDM1	CDX2 CEBPA CEBPB HNF4A TCF7L2
		RUNX1 RUNX3 SMAD1 SMARCA4 ZEB1	ETS1 RUNX1 RUNX3 SIN3A SMARCA4	MAX RUNX1 RUNX3 SMAD1 ZEB1
		EGR1 ETS1 NFKB1 SMARCA4 STAT2	NRF1 SIX5 SMARCB1 TFAP2A ZBTB7A	MAX MEIS1 RUNX1 RUNX3 SMAD1
		EBF1 NFKB1 NRF1 SRF VDR	MAZ REST SIN3A ZBTB7A ZNF263	HSF1 IRF1 NR3C1 PRDM1 STAT2
		ARNT NR3C1 PRDM1 TFAP2A TFAP2C	ETS1 GATA1 RUNX1 SIN3A SMARCA4	ARNT CDX2 CEBPB HNF4A TCF7L2
		CDX2 MYC NR3C1 PRDM1 TFAP2A	ETS1 IKZF1 REST SIN3A SRF	CDX2 NKX2-1 SOX2 ZEB1
		ARNT BRCA1 NR3C1 TCF7L2 TFAP2A	FOS JUN MAX MYC PRDM1	CDX2 CTNNB1 HNF4A TCF7L2
		FOS HSF1 JUN NFKB1 STAT2	REST SIN3A SP4 ZBTB7A ZNF263	CEBPB ESRRA NRF1 PPARG
		ARID3A HSF1 MAZ REST STAT2	MAX MYC TFAP2C TP53	ESRRA HNF4A SP1 VDR
		CEBPB FOS JUN MAX PPARG	ESRRA NRF1 SP1 TFAP2A	ESR1 ESRRA SP2 TFAP2C
		ARID3A CEBPA CEBPB HNF4A TCF7L2	ARID3A MAX TFAP2C TP53	NFKB1 SMARCA4 SP2 STAT2
		ETS1 NFATC1 SP1 SRF ZBTB7A	ARID3A CDX2 PRDM1 TFAP2C	ESR1 ESR2 ESRRA RXRA
		MAX RUNX3 SMAD1 TCF7L2 ZEB1	FOXP1 NRF1 TFAP2A YY1	ARNT ESR2 HNF4A TCF7L2
		NFKB1 NRF1 SP1 SRF VDR	IRF1 NRF1 SRF ZBTB7A	CEBPB ESRRA HNF4A PPARG
		EGR1 ETS1 RUNX3 SIN3A ZBTB7A	ARID3A MAX PRDM1 TFAP2C	HSF1 NFKB1 NR3C1 STAT2
		CDX2 CEBPB FOS NKX2-1 TCF7L2	ARNT RUNX2 RUNX3 SMAD1	NFATC1 NFKB1 RXRA VDR
		ETS1 RUNX1 RUNX3 SMARCA4 ZEB1	ARID3A CDX2 CEBPB HNF4A	ESRRA NRF1 SP1 VDR
		EGR1 HSF1 REST SMARCA4 STAT2	NRF1 SP1 SRF ZBTB7A	CDX2 HNF4A SOX2 ZEB1
		EGR1 ETS1 REST SMARCA4 STAT2	ARID3A JUN MAX PRDM1	REST SIN3A SMC3 ZNF263
		ETS1 MAZ NFATC1 PRDM1 STAT2	ARID3A MAX RAD21 TFAP2C	ARNT ETS1 RUNX3 ZEB1
		CTCFL REST SIX5 SP1 YY1	IRF1 NRF1 SMARCB1 ZBTB7A	CDX2 CTNNB1 HNF4A SOX2
		CTCFL SIX5 SP1 TFAP2A YY1	ARID3A HSF1 PRDM1 TFAP2C	CEBPB HSF1 NFATC1 STAT2
		CTCFL REST SIX5 SP1 ZBTB7A		CEBPA CEBPB HNF4A PPARG
		EGR1 HSF1 NFKB1 SMARCA4 STAT2		CTCF RAD21 SMC3 SOX2
		ESR2 MYC NR3C1 TFAP2A TFAP2C		SMAD3 SMAD4 SOX2
		ETS1 REST SIN3A SP1 ZBTB7A		CTCF SOX2 ZEB1
		ARNT MAX RUNX3 TCF7L2 ZEB1		MAX MAZ YY1
		EGR1 FOXP2 SIN3A SMARCA4 ZEB1		TAL1 TCF12 ZBTB33
		MAX MEIS1 MYC RUNX1 SMAD1		BRCA1 SIX5 ZBTB33
		ARNT ESR2 NR3C1 TCF7L2 TFAP2A		CEBPA EBF1 MEIS1
		HSF1 NFKB1 NRF1 SRF		CEBPA MEIS1 SMAD1
		HNF4A SMAD1 TCF7L2 ZEB1		ESR1 POU2F2 SP2
		CTCFL REST ZBTB7A ZNF263		ESR1 NR3C1 POU2F2
		ARNT ESR2 MAX TFAP2C		IRF1 NR3C1 POU2F2
		CDX2 FOS MYC PRDM1		NFKB1 POU2F2 SP2
		ARNT MAX NKX2-1 TFAP2C		CTNNB1 HNF4A RXRA
		ESR2 MAX MYC TFAP2C		NFKB1 NR3C1 POU2F2
		FOXP1 FOXP2 NKX2-1 YY1		CEBPA EBF1 PRDM1
		REST SIX5 ZBTB33 ZBTB7A
		ARNT ETS1 JUN PRDM1
		RUNX2 RUNX3 SMAD1 TCF7L2
		ETS1 JUN PRDM1 STAT2
		ARNT RUNX2 RUNX3 TCF7L2
		ESR2 MYC PPARG TFAP2A
		FOXP1 FOXP2 REST ZNF263
		ETS1 JUN NFKB1 STAT2
		CDX2 FOS PRDM1 TCF7L2
		ETS1 RUNX3 TAL1 ZBTB7A
		CEBPB MAX SMAD1 TCF7L2
		REST SMARCA4 SP2 STAT2
		ARNT JUN PRDM1 TCF7L2
		FOS JUN MYC PRDM1
		MAX MYC RAD21 TFAP2C
		ARNT ESR2 MAX TCF7L2
		ESR2 HSF1 NR3C1 TCF7L2
		ARID3A MAZ REST SIN3A
		IRF1 NFATC1 PAX5 PRDM1
		ESR2 HSF1 NRF1
		CEBPB NFATC1 PPARG
		CDX2 SIX5 TFAP2A
		MAX RUNX3 YY1
		FOXP2 NKX2-1 ZEB1
		FOXP1 NRF1 YY1
		CTCF MAX ZEB1
		TAL1 ZBTB33 ZBTB7A
		CTCF SMARCA4 ZEB1
		IRF1 SP2 STAT2
		IRF1 POU2F2 SP2
