# Supplementary material for: Hierarchical cooperation of transcription factors from integration analysis of DNA sequences, ChIP-Seq and ChIA-PET data
Source: BMC Genomics. 2019 May 8;20(Suppl 3):296. doi: 10.1186/s12864-019-5535-2 (PMC7226942; doi:10.1186/s12864-019-5535-2)
Supplement: Supplementary file 5 — The biclustering results of cliques and genes. We adopt the 51 cliques and 1223 regulated genes of K562 as an example and apply the biclustering method fabia to group cliques and genes into 10 classes. The specific clique and gene list for each superclique (Si, represented by a blue square) and gene group (Gi, represented by a gray circle) are listed. (XLSX 22 kb) [file 12864_2019_5535_MOESM5_ESM.xlsx]

## Sheet: Bicluster Results
cluster1
clique	2	17	29	30	23	36	1	33	22	31	13	26	46	48	18	6	16	47	27	3	19	7	24	5	37
gene	570	544	546	1004	140	402	861	636	781	1112	1202	1199	336	863	1167	420	520	987	1081	153	999	3	54	438	1213	103	295	865	1096	162	6	113	328	486	1131	1047	281	1037	523	565	83	1067	870	721	594	44	352	19	665
cluster2
clique	46	48	13	26	31	22	15	4	20	34	41	39	40	42	43	19	24	7	11	12	9
gene	186	712	128	460	456	180	598	477	474	1119	222	346	359	796	117	1165	1013	869	915	1074	570	206	670	523	295	865	303	153	999	129	19	267	607	352	44	371	454	1184	623	1217	1198	767	296	1174	103	654	878	832	163
cluster3
clique	24	9	19	12	16	47	11	20	27	3	4	7	40	41	42	39	34	43	37	5	15
gene	183	214	446	599	847	906	977	29	246	679	798	708	1154	867	969	208	158	165	464	1151	273	821	897	323	924	510	624	742	810	611	814	31	186	712	222	582	850	456	196	467	54	438	970	284	1156	305	800	166	1011
cluster4
clique	49	21	50	51	45	32	10	2	14	25	44	28	35	38	8	24	19	12	9	7	5	37	18	11	27	3	6
gene	21	1110	725	756	1007	800	101	239	1052	23	984	368	525	384	849	462	862	595	439	1051	1042	745	816	536	475	77	146	857	1148	277	632	67	358	851	1094	160	258	378	737	343	74	227	574	731	668	1019	380	946	1156
cluster5
clique	6	18	20	4	34	41	43	15	40	39	42	11	47	16	12	9	7	24	3	19	27	5	37	28	44	25
gene	453	582	850	734	29	246	679	798	437	350	460	1036	255	470	495	487	877	191	344	303	701	1049	544	546	1004	861	257	277	632	570
cluster6
clique	45	51	50	20	34	4	15	41	43	39	40	42	11	47	16	9	12
gene	1008	965	775	916	98	670	501	931	121	177	766	1174	255	390	737	810	985	18	470	454	461	277	632	1130	942	1156	450	709	133	791	159	242	348	295	865	1213	54	438	281	393	523	537	1063	814	1151	41	952	569	993
cluster7
clique	28	8	44	20	41	4	35	38	47	16	34	25	39	40	43	42	15	14	10	11
gene	678	966	341	646	944	961	659	795	1155	80	658	581	18	13	35	1160	735	62	1074	595	471	1156	681	495	686	1141	135	602	1223	281	393	997	1117	820	892	343	306	145	230	528	1128	219	700	1002	1177	702	668	261	445
cluster8
clique	34	20	4	39	42	41	40	25	44	28	43	11	10	15	12	9	49	21
gene	1083	927	657	139	1078	37	455	610	149	909	921	120	115	889	1075	199	840	545	159	242	348	421	591	113	328	486	1131	395	894	627	1040	972	467	371	1142	86	356	101	288	88	524	217	839	390	178	1152	98	216	306
cluster9
clique	20	4	28	44	41	25	34	40	43	15	35	38	9	14	5	37	49	21	24	8	16	47	50	51	45	19
gene	545	344	171	818	1015	181	390	306	98	1030	970	394	493	256	270	269	203	1205	592	1144	734	285	49	1118	750	800	329	986	239	1052	496	161	201	1005	430	645	1115	773	483	579	1122	1128	123	687	1188	313	761	727	316
cluster10
clique	9	5	37	12	11	14	10	38	35	44	28	8	25	18
gene	565	1094	814	193	1147	135	31	475	23	984	464	606	67	358	851	229	510	624	742	665	763	816	911	946	19	305	439	259	320	78	74	227	574	576	1042	820	892	536	582	850	1038	365	281	208
[truncated: 95 more columns]

## Sheet: Gene Modules
gene_modules_1	DHX30	HIST1H4B	TAP2	BPHL	HIST1H4E	CYHR1	CHD8	STK11	SCG3	RP11-343H5.6	RP11-54O7.16	AP5S1	SBF2	FKBP2	UBAC1	RHAG	AC129492.1	ADD2	LA16c-380H5.2	BLOC1S4	NCAN	C9orf37	SAMD11	HBQ1	PIK3CB	SMG9	TMEM181	ZSWIM5	RTN4R	PPRC1	FSCN1	RP11-284F21.7	DRAP1	KDM2A	CTD-3193O13.9	ZNF706	DHX8	DHX9	CTD-2589M5.5	DVL2	ALOXE3	ARHGEF19	PPP2R2A	BCAT2	APRT	GOLIM4	IFRD1	GMIP	CTD-2616J11.14
gene_modules_2	DHX30	HIST1H4B	TAP2	BPHL	HIST1H4E	CYHR1	CHD8	STK11	SCG3	RP11-343H5.6	RP11-54O7.16	AP5S1	SBF2	FKBP2	UBAC1	RHAG	AC129492.1	ADD2	LA16c-380H5.2	BLOC1S4	NCAN	C9orf37	SAMD11	HBQ1	PIK3CB	SMG9	TMEM181	ZSWIM5	RTN4R	PPRC1	FSCN1	RP11-284F21.7	DRAP1	KDM2A	CTD-3193O13.9	ZNF706	DHX8	DHX9	CTD-2589M5.5	DVL2	ALOXE3	ARHGEF19	PPP2R2A	BCAT2	APRT	GOLIM4	IFRD1	GMIP	CTD-2616J11.14
gene_modules_3	DHX30	HIST1H4B	TAP2	BPHL	HIST1H4E	CYHR1	CHD8	STK11	SCG3	RP11-343H5.6	RP11-54O7.16	AP5S1	SBF2	FKBP2	UBAC1	RHAG	AC129492.1	ADD2	LA16c-380H5.2	BLOC1S4	NCAN	C9orf37	SAMD11	HBQ1	PIK3CB	SMG9	TMEM181	ZSWIM5	RTN4R	PPRC1	FSCN1	RP11-284F21.7	DRAP1	KDM2A	CTD-3193O13.9	ZNF706	DHX8	DHX9	CTD-2589M5.5	DVL2	ALOXE3	ARHGEF19	PPP2R2A	BCAT2	APRT	GOLIM4	IFRD1	GMIP	CTD-2616J11.14
gene_modules_4	DHX30	HIST1H4B	TAP2	BPHL	HIST1H4E	CYHR1	CHD8	STK11	SCG3	RP11-343H5.6	RP11-54O7.16	AP5S1	SBF2	FKBP2	UBAC1	RHAG	AC129492.1	ADD2	LA16c-380H5.2	BLOC1S4	NCAN	C9orf37	SAMD11	HBQ1	PIK3CB	SMG9	TMEM181	ZSWIM5	RTN4R	PPRC1	FSCN1	RP11-284F21.7	DRAP1	KDM2A	CTD-3193O13.9	ZNF706	DHX8	DHX9	CTD-2589M5.5	DVL2	ALOXE3	ARHGEF19	PPP2R2A	BCAT2	APRT	GOLIM4	IFRD1	GMIP	CTD-2616J11.14
gene_modules_5	DHX30	HIST1H4B	TAP2	BPHL	HIST1H4E	CYHR1	CHD8	STK11	SCG3	RP11-343H5.6	RP11-54O7.16	AP5S1	SBF2	FKBP2	UBAC1	RHAG	AC129492.1	ADD2	LA16c-380H5.2	BLOC1S4	NCAN	C9orf37	SAMD11	HBQ1	PIK3CB	SMG9	TMEM181	ZSWIM5	RTN4R	PPRC1	FSCN1
gene_modules_6	DHX30	HIST1H4B	TAP2	BPHL	HIST1H4E	CYHR1	CHD8	STK11	SCG3	RP11-343H5.6	RP11-54O7.16	AP5S1	SBF2	FKBP2	UBAC1	RHAG	AC129492.1	ADD2	LA16c-380H5.2	BLOC1S4	NCAN	C9orf37	SAMD11	HBQ1	PIK3CB	SMG9	TMEM181	ZSWIM5	RTN4R	PPRC1	FSCN1	RP11-284F21.7	DRAP1	KDM2A	CTD-3193O13.9	ZNF706	DHX8	DHX9	CTD-2589M5.5	DVL2	ALOXE3	ARHGEF19	PPP2R2A	BCAT2	APRT	GOLIM4	IFRD1	GMIP	CTD-2616J11.14
gene_modules_7	DHX30	HIST1H4B	TAP2	BPHL	HIST1H4E	CYHR1	CHD8	STK11	SCG3	RP11-343H5.6	RP11-54O7.16	AP5S1	SBF2	FKBP2	UBAC1	RHAG	AC129492.1	ADD2	LA16c-380H5.2	BLOC1S4	NCAN	C9orf37	SAMD11	HBQ1	PIK3CB	SMG9	TMEM181	ZSWIM5	RTN4R	PPRC1	FSCN1	RP11-284F21.7	DRAP1	KDM2A	CTD-3193O13.9	ZNF706	DHX8	DHX9	CTD-2589M5.5	DVL2	ALOXE3	ARHGEF19	PPP2R2A	BCAT2	APRT	GOLIM4	IFRD1	GMIP	CTD-2616J11.14
gene_modules_8	DHX30	HIST1H4B	TAP2	BPHL	HIST1H4E	CYHR1	CHD8	STK11	SCG3	RP11-343H5.6	RP11-54O7.16	AP5S1	SBF2	FKBP2	UBAC1	RHAG	AC129492.1	ADD2	LA16c-380H5.2	BLOC1S4	NCAN	C9orf37	SAMD11	HBQ1	PIK3CB	SMG9	TMEM181	ZSWIM5	RTN4R	PPRC1	FSCN1	RP11-284F21.7	DRAP1	KDM2A	CTD-3193O13.9	ZNF706	DHX8	DHX9	CTD-2589M5.5	DVL2	ALOXE3	ARHGEF19	PPP2R2A	BCAT2	APRT	GOLIM4	IFRD1	GMIP	CTD-2616J11.14
gene_modules_9	DHX30	HIST1H4B	TAP2	BPHL	HIST1H4E	CYHR1	CHD8	STK11	SCG3	RP11-343H5.6	RP11-54O7.16	AP5S1	SBF2	FKBP2	UBAC1	RHAG	AC129492.1	ADD2	LA16c-380H5.2	BLOC1S4	NCAN	C9orf37	SAMD11	HBQ1	PIK3CB	SMG9	TMEM181	ZSWIM5	RTN4R	PPRC1	FSCN1	RP11-284F21.7	DRAP1	KDM2A	CTD-3193O13.9	ZNF706	DHX8	DHX9	CTD-2589M5.5	DVL2	ALOXE3	ARHGEF19	PPP2R2A	BCAT2	APRT	GOLIM4	IFRD1	GMIP	CTD-2616J11.14
gene_modules_10	DHX30	HIST1H4B	TAP2	BPHL	HIST1H4E	CYHR1	CHD8	STK11	SCG3	RP11-343H5.6	RP11-54O7.16	AP5S1	SBF2	FKBP2	UBAC1	RHAG	AC129492.1	ADD2	LA16c-380H5.2	BLOC1S4	NCAN	C9orf37	SAMD11	HBQ1	PIK3CB	SMG9	TMEM181	ZSWIM5	RTN4R	PPRC1	FSCN1	RP11-284F21.7	DRAP1	KDM2A	CTD-3193O13.9	ZNF706	DHX8	DHX9	CTD-2589M5.5	DVL2	ALOXE3	ARHGEF19	PPP2R2A	BCAT2	APRT
[truncated: 58 more columns]

## Sheet: Clique Index
C1	EGR1	ETS1	MAZ	NFATC1	NFKB1	SRF	STAT2
C2	MYC	NR3C1	PRDM1	TFAP2C
C3	EGR1	HSF1	MAZ	NFATC1	NFKB1	SRF	STAT2
C4	NFKB1	NR3C1	POU2F2
C5	NFATC1	PPARG	RXRA	TFAP2A
C6	MAZ	MYC	YY1
C7	CEBPB	HSF1	NFATC1	STAT2
C8	FOXP1	NRF1	TFAP2A	YY1
C9	NFATC1	PPARG	RXRA	VDR
C10	CEBPB	NFATC1	NRF1	PPARG
C11	CEBPA	CEBPB	HNF4A	PPARG
C12	CEBPA	HNF4A	PPARG	RXRA
C13	EGR1	ETS1	IRF1	MAZ	POU2F2
C14	NFATC1	NRF1	PPARG	TFAP2A
C15	NFKB1	NR3C1	PRDM1	STAT2
C16	SRF	VDR	ZEB1
C17	ETS1	NFATC1	SP1	SRF	ZBTB7A
C18	MYC	PPARG	TFAP2A
C19	HSF1	IRF1	MAZ	REST	STAT2
C20	CTCF	YY1	ZEB1
C21	EGR1	HSF1	IRF1	NRF1
C22	ETS1	IRF1	MAZ	REST	ZBTB7A
C23	ETS1	NFATC1	NFKB1	SP1	SRF
C24	HSF1	NFKB1	NR3C1	STAT2
C25	EBF1	EGR1	IRF1	NRF1
C26	EGR1	ETS1	MAZ	NFATC1	NFKB1	POU2F2
C27	EGR1	HSF1	IRF1	MAZ	SRF	STAT2
C28	EBF1	NFATC1	NFKB1	NRF1	SP1
C29	EGR1	ETS1	IRF1	MAZ	SRF	ZBTB7A
C30	EGR1	ETS1	MAZ	NFATC1	SRF	ZBTB7A
C31	ETS1	IRF1	MAZ	REST	STAT2
C32	CEBPB	HSF1	NFATC1	NRF1
C33	EGR1	ETS1	IRF1	MAZ	SRF	STAT2
C34	EBF1	IRF1	PRDM1
C35	NRF1	SP1	TFAP2A	YY1
C36	EGR1	ETS1	SRF	ZEB1
C37	HNF4A	PPARG	RXRA	TFAP2A
C38	NFATC1	NRF1	SP1	TFAP2A
C39	CEBPA	EBF1	PRDM1
C40	TCF7L2	VDR	ZEB1
C41	EBF1	NFATC1	NFKB1	SP1	VDR
C42	CEBPA	PRDM1	TCF7L2
C43	CTCF	SOX2	ZEB1
C44	EBF1	EGR1	NFATC1	NFKB1	NRF1
C45	IRF1	PRDM1	SP2	STAT2
C46	EBF1	ETS1	NFATC1	NFKB1	SP1
C47	NFATC1	NFKB1	SP1	SRF	VDR
C48	EBF1	EGR1	ETS1	IRF1	POU2F2
C49	EGR1	HSF1	NFATC1	NFKB1	NRF1
C50	IRF1	REST	SP2	STAT2
C51	EGR1	IRF1	SP2	STAT2
